# Supplementary material for: TRAF6 Promotes PRMT5 Activity in a Ubiquitination-Dependent Manner
Source: Cancers (Basel). 2023 Apr 27;15(9):2501. doi: 10.3390/cancers15092501 (PMC10177089; doi:10.3390/cancers15092501)
Supplement: Supplementary file 1 [file cancers-15-02501-s001.zip]

Archive with 1 entries (1 files):
- cancers-2311466-supplementary.pdf
